# Supplementary material for: Deletion of the Mitochondrial Membrane Protein Fam210b Is Associated with the Development of Systemic Lupus Erythematosus
Source: Int J Mol Sci. 2024 Jul 1;25(13):7253. doi: 10.3390/ijms25137253 (PMC11241391; doi:10.3390/ijms25137253)
Supplement: Supplementary file 1 [file ijms-25-07253-s001.zip]

Archive with 1 entries (1 files):
- ijms-3070700-supplementary.pdf
